# Supplementary material for: Biventricular Arrhythmogenic Cardiomyopathy Associated with a Novel Heterozygous Plakophilin-2 Early Truncating Variant
Source: J Clin Med. 2022 Dec 19;11(24):7513. doi: 10.3390/jcm11247513 (PMC9782591; doi:10.3390/jcm11247513)
Supplement: Supplementary file 1 [file jcm-11-07513-s001.zip]

Archive with 1 entries (1 files):
- jcm-2083104-supplementary.mp4
